# Supplementary material for: Parathyroid gland volume and treatment resistance in patients with secondary hyperparathyroidism: a 4-year retrospective cohort study
Source: Clin Kidney J. 2025 Jan 10;18(2):sfae391. doi: 10.1093/ckj/sfae391 (PMC11803308; doi:10.1093/ckj/sfae391)
Supplement: sfae391_Supplemental_Files [file sfae391_supplemental_files.zip]

Archive with 6 entries (6 files):
- Supple figure legends.10.29.docx
- Supplemental Figure 1.pdf
- Supplemental Figure 2.pdf
- Supplemental Figure 3.pdf
- Supplemental Figure 4.pdf
- Supplemental_Tab1.10.29.docx
